# Supplementary material for: Instantaneous effects of mindfulness meditation on tennis return performance in elite junior athletes completing an implicitly sequenced serve return task
Source: Front Sports Act Living. 2022 Aug 23;4:907654. doi: 10.3389/fspor.2022.907654 (PMC9446240; doi:10.3389/fspor.2022.907654)
Supplement: Supplementary file 1 [file Table_1.csv]

subject	site	group	age	gender	handed	maas_a	block	trial_count	avg_velocity	returncount	incount	hitcount	propreturn	propin	prophit	server
A01	Adelaide	CON	18.2	Female	Right	2.79	1	21	125.6666667	19	10	1	0.905	0.476	0.048	3
A01	Adelaide	CON	18.2	Female	Right	2.79	2	24	127.875	24	13	4	0.999	0.542	0.167	3
A01	Adelaide	CON	18.2	Female	Right	2.79	3	20	126.8	17	7	2	0.85	0.35	0.1	3
A02	Adelaide	OMM	18.1	Female	Right	3.57	1	23	123.6521739	20	15	0	0.87	0.652	0.0004	3
A02	Adelaide	OMM	18.1	Female	Right	3.57	2	21	124.0952381	19	8	4	0.905	0.381	0.19	3
A02	Adelaide	OMM	18.1	Female	Right	3.57	3	23	124.9565217	17	8	1	0.739	0.348	0.043	3
A03	Adelaide	OMM	15	Female	Right	4.79	1	21	125.5238095	18	10	3	0.857	0.476	0.143	3
A03	Adelaide	OMM	15	Female	Right	4.79	2	22	126.7272727	20	14	0	0.909	0.636	0.0004	3
A03	Adelaide	OMM	15	Female	Right	4.79	3	22	124.5	21	10	1	0.955	0.455	0.045	3
A04	Adelaide	CON	15.3	Male	Left	3.29	1	23	130.9130435	21	10	2	0.913	0.435	0.087	3
A04	Adelaide	CON	15.3	Male	Left	3.29	2	24	135.6521739	22	11	4	0.917	0.458	0.167	3
A04	Adelaide	CON	15.3	Male	Left	3.29	3	24	129.5833333	21	11	1	0.875	0.458	0.042	3
A05	Adelaide	OMM	16.4	Male	Right	3.64	1	21	126.5238095	19	9	3	0.905	0.429	0.143	3
A05	Adelaide	OMM	16.4	Male	Right	3.64	2	21	129.9047619	20	10	4	0.952	0.476	0.19	3
A05	Adelaide	OMM	16.4	Male	Right	3.64	3	21	130.047619	18	8	1	0.857	0.381	0.048	3
A07	Adelaide	CON	15.6	Male	Right	2.71	1	22	130.0909091	17	7	0	0.773	0.318	0.0004	3
A07	Adelaide	CON	15.6	Male	Right	2.71	2	21	132	21	10	2	0.999	0.476	0.095	3
A07	Adelaide	CON	15.6	Male	Right	2.71	3	23	128.826087	19	14	2	0.826	0.609	0.087	3
A08	Adelaide	FAM	15.6	Female	Right	4.14	1	22	127.8636364	21	11	1	0.955	0.5	0.045	3
A08	Adelaide	FAM	15.6	Female	Right	4.14	2	21	130.0952381	21	15	2	0.999	0.714	0.095	3
A08	Adelaide	FAM	15.6	Female	Right	4.14	3	20	124.45	18	9	1	0.9	0.45	0.05	3
A11	Adelaide	FAM	16.3	Male	Right	4.43	1	24	129	18	7	3	0.75	0.292	0.125	3
A11	Adelaide	FAM	16.3	Male	Right	4.43	2	21	129.047619	20	14	3	0.952	0.667	0.143	3
A11	Adelaide	FAM	16.3	Male	Right	4.43	3	19	125.1578947	17	10	2	0.895	0.526	0.105	3
A12	Adelaide	CON	15.9	Male	Right	3.71	1	20	127.95	17	9	1	0.85	0.45	0.05	3
A12	Adelaide	CON	15.9	Male	Right	3.71	2	24	132.5833333	22	12	4	0.917	0.5	0.167	3
A12	Adelaide	CON	15.9	Male	Right	3.71	3	21	127.4761905	19	11	3	0.905	0.524	0.143	3
A13	Adelaide	OMM	14.9	Male	Right	2.43	1	23	133.0434783	18	9	3	0.783	0.391	0.13	3
A13	Adelaide	OMM	14.9	Male	Right	2.43	2	22	135.3181818	19	11	0	0.864	0.5	0.0004	3
A13	Adelaide	OMM	14.9	Male	Right	2.43	3	21	133.7142857	17	10	1	0.81	0.476	0.048	3
A14	Adelaide	FAM	17.9	Male	Right	3.79	1	21	130.2380952	20	9	0	0.952	0.429	0.0004	3
A14	Adelaide	FAM	17.9	Male	Right	3.79	2	21	131.2380952	19	12	2	0.905	0.571	0.095	3
A14	Adelaide	FAM	17.9	Male	Right	3.79	3	20	125.3157895	20	10	2	0.999	0.5	0.1	3
A15	Adelaide	OMM	17	Female	Right	3	1	22	129.8181818	20	7	5	0.909	0.318	0.227	3
A15	Adelaide	OMM	17	Female	Right	3	2	21	130.2380952	16	10	1	0.762	0.476	0.048	3
A15	Adelaide	OMM	17	Female	Right	3	3	22	123.0909091	19	8	2	0.864	0.364	0.091	3
A16	Adelaide	OMM	16	Female	Right	3.79	1	23	124.3478261	22	12	2	0.957	0.522	0.087	3
A16	Adelaide	OMM	16	Female	Right	3.79	2	22	127.2727273	19	11	2	0.864	0.5	0.091	3
A16	Adelaide	OMM	16	Female	Right	3.79	3	22	123	20	9	1	0.909	0.409	0.045	3
A17	Adelaide	FAM	13.6	Male	Right	4.07	1	20	144.75	13	5	0	0.65	0.25	0.0004	3
A17	Adelaide	FAM	13.6	Male	Right	4.07	2	20	133.7	18	13	0	0.9	0.65	0.0004	3
A17	Adelaide	FAM	13.6	Male	Right	4.07	3	21	131.8095238	18	10	1	0.857	0.476	0.048	3
A18	Adelaide	FAM	17	Female	Right	3	1	20	129.9	18	12	2	0.9	0.6	0.1	3
A18	Adelaide	FAM	17	Female	Right	3	2	20	135.15	19	8	0	0.95	0.4	0.0004	3
A18	Adelaide	FAM	17	Female	Right	3	3	24	123.0526316	20	12	0	0.833	0.5	0.0004	3
A19	Adelaide	FAM	15	Female	Right	2.64	1	21	127.2857143	20	8	2	0.952	0.381	0.095	3
A19	Adelaide	FAM	15	Female	Right	2.64	2	22	131.7619048	19	5	4	0.864	0.227	0.182	3
A19	Adelaide	FAM	15	Female	Right	2.64	3	19	123.9473684	19	6	4	0.999	0.316	0.211	3
S01	Sydney	FAM	17.5	Female	Right	4.71	1	21	133.3333333	18	5	1	0.857	0.238	0.048	1
S01	Sydney	FAM	17.5	Female	Left	4.71	2	22	135.0909091	21	10	0	0.955	0.455	0.0004	1
S01	Sydney	FAM	17.5	Female	Left	4.71	3	21	126.4	18	12	1	0.857	0.571	0.048	1
S02	Sydney	OMM	17	Male	Right	4	1	21	137.9047619	19	8	3	0.905	0.381	0.143	1
S02	Sydney	OMM	17	Male	Right	4	2	22	137.5238095	22	10	0	0.999	0.455	0.0004	1
S02	Sydney	OMM	17	Male	Right	4	3	23	126.9565217	23	13	3	0.999	0.565	0.13	1
S03	Sydney	CON	18.6	Male	Right	5.07	1	20	132.05	16	7	3	0.8	0.35	0.15	1
S03	Sydney	CON	18.6	Male	Right	5.07	2	24	132.2916667	24	9	5	0.999	0.375	0.208	1
S03	Sydney	CON	18.6	Male	Right	5.07	3	22	121.9545455	21	7	3	0.955	0.318	0.136	1
S04	Sydney	FAM	15.2	Male	Right	4.21	1	19	132.1578947	15	5	2	0.789	0.263	0.105	2
S04	Sydney	FAM	15.2	Male	Right	4.21	2	18	138.2222222	16	11	1	0.889	0.611	0.056	2
S04	Sydney	FAM	15.2	Male	Right	4.21	3	21	129.7142857	18	9	3	0.857	0.429	0.143	2
S05	Sydney	FAM	15	Male	Right	5.64	1	22	129.6818182	21	11	3	0.955	0.5	0.136	1
S05	Sydney	FAM	15	Male	Right	5.64	2	21	130.4285714	21	7	1	0.999	0.333	0.048	1
S05	Sydney	FAM	15	Male	Right	5.64	3	23	123.0869565	23	8	2	0.999	0.348	0.087	1
S06	Sydney	OMM	15.2	Male	Right	3.93	1	17	133.2352941	16	10	1	0.941	0.588	0.059	2
S06	Sydney	OMM	15.2	Male	Right	3.93	2	17	135.5882353	15	9	4	0.882	0.529	0.235	2
S06	Sydney	OMM	15.2	Male	Right	3.93	3	16	124.9375	13	6	2	0.813	0.375	0.125	2
S07	Sydney	OMM	14.1	Male	Right	4.21	1	23	124.9565217	20	11	4	0.87	0.478	0.174	1
S07	Sydney	OMM	14.1	Male	Right	4.21	2	24	124.5833333	24	15	3	0.999	0.625	0.125	1
S07	Sydney	OMM	14.1	Male	Right	4.21	3	22	117.5454545	19	10	1	0.864	0.455	0.045	1
S08	Sydney	FAM	17.1	Male	Right	3.79	1	21	138.6666667	20	6	4	0.952	0.286	0.19	1
S08	Sydney	FAM	17.1	Male	Right	3.79	2	23	139.4782609	21	5	2	0.913	0.217	0.087	1
S08	Sydney	FAM	17.1	Male	Right	3.79	3	24	129.5	24	10	5	0.999	0.417	0.208	1
S09	Sydney	FAM	19.1	Female	Right	4.57	1	19	131.0526316	14	8	2	0.737	0.421	0.105	1
S09	Sydney	FAM	19.1	Female	Right	4.57	2	20	133.1	18	10	1	0.9	0.5	0.05	1
S09	Sydney	FAM	19.1	Female	Right	4.57	3	24	123.1666667	22	6	5	0.917	0.25	0.208	1
S10	Sydney	CON	18.3	Female	Right	4.36	1	23	142	18	4	0	0.783	0.174	0.0004	1
S10	Sydney	CON	18.3	Female	Right	4.36	2	22	144.3636364	18	4	5	0.818	0.182	0.227	1
S10	Sydney	CON	18.3	Female	Right	4.36	3	23	131.5217391	22	5	6	0.957	0.217	0.261	1
S11	Sydney	CON	17.5	Female	Right	3.71	1	22	131.3636364	17	11	1	0.773	0.5	0.045	1
S11	Sydney	CON	17.5	Female	Right	3.71	2	21	134.6666667	18	10	3	0.857	0.476	0.143	1
S11	Sydney	CON	17.5	Female	Right	3.71	3	24	126.5416667	19	11	0	0.792	0.458	0.0004	1
S12	Sydney	OMM	16.5	Female	Right	3.86	1	21	125.047619	19	9	3	0.905	0.429	0.143	1
S12	Sydney	OMM	16.5	Female	Right	3.86	2	24	126.6666667	20	11	2	0.833	0.458	0.083	1
S12	Sydney	OMM	16.5	Female	Right	3.86	3	21	121.2380952	17	2	4	0.81	0.095	0.19	1
S13	Sydney	OMM	17.2	Female	Right	4	1	24	131.625	22	11	2	0.917	0.458	0.083	1
S13	Sydney	OMM	17.2	Female	Right	4	2	22	131.5909091	21	6	5	0.955	0.273	0.227	1
S13	Sydney	OMM	17.2	Female	Right	4	3	22	126.5	22	8	4	0.999	0.364	0.182	1
S14	Sydney	CON	14.2	Female	Right	4.64	1	22	121.7272727	21	11	0	0.955	0.5	0.0004	1
S14	Sydney	CON	14.2	Female	Right	4.64	2	24	125.5	24	9	6	0.999	0.375	0.25	1
S14	Sydney	CON	14.2	Female	Right	4.64	3	24	118.375	22	11	3	0.917	0.458	0.125	1
